# Supplementary material for: Managed European-Derived Honey Bee, Apis mellifera sspp, Colonies Reduce African-Matriline Honey Bee, A. m. scutellata, Drones at Regional Mating Congregations
Source: PLoS One. 2016 Aug 12;11(8):e0161331. doi: 10.1371/journal.pone.0161331 (PMC4982696; doi:10.1371/journal.pone.0161331)
Supplement: S1 Table — Data are the name of the DCA in which the drones were caught (DCA ID), the distance of that DCA from a managed European honey bee apiary (DCA Location), the ID number of each drone (Bee ID), the fragment lengths of the allele present at each microsatellite loci (HB−C16−05, A107, B124, A79, A88, A7, HB−SEX−03, HB−SEX−01, HB−THE−03, and HB−THE−04), the haplotypes assigned based on the alleles present within the linkage groups (HB−SEX Haplotype and HB−THE Haplotype), the mitochondrial PCR−RFLP results (mtDNA, E = European, A = African), and the maternal group assignment made by COLONY based on the unlinked microsatellite fragment length and the linkage groups (COLONY Mother ID (by DCA ID)). Note that: 1) "**" denotes missing allelic information in allele and haplotype data columns. 2) Loci HB−SEX−03, HB−SEX−01, HB−THE−03, and HB−THE−04 are shaded grey to indicate that these data are not directly inputted into COLONY for maternal analysis due to linkage. Rather the linkage pairs are utilized to generate the haplotypes that are then used in the maternal analysis with the other unlinked loci. 3) Haplotype assignments and mother ID's are determined by DCA. Therefore, HB−SEX Haplotype (HB−THE Haplotype, or Mother ID) 1 at AK is not equivalent to HB−SEX Haplotype (HB−THE Haplotype, or Mother ID) 1 at WD (OSC, SIED, LBV, or MK). (XLSX) [file pone.0161331.s001.xlsx]

## Sheet: Sheet1
S1 Table. Data are the name of the DCA in which the drones were caught (DCA ID), the distance of that DCA from a managed European honey bee apiary (DCA Location), the ID number of each drone (Bee ID), the fragment lengths of the allele present at each microsatellite loci (HB-C16-05, A107, B124, A79, A88, A7, HB-SEX-03, HB-SEX-01, HB-THE-03, and HB-THE-04), the haplotypes assigned based on the all…
rank	DCA ID	DCA Location	Bee ID	HB-C16-05	A107	B124	A79	A88	A7	HB-SEX Haplotype	HB-SEX-03	HB-SEX-01	HB-THE Haplotype	HB-THE-03	HB-THE-04	mtDNA	COLONY Mother ID (by DCA ID)
1	AK	0.25 km	AK001	78	189	220	95	152	162	36	223	154	33	197	232	E	1
2	AK	0.25 km	AK002	108	171	220	98	144	114	37	223	156	35	197	234	E	2
3	AK	0.25 km	AK003	108	163	228	98	144	123	33	223	148	15	187	234	E	3
4	AK	0.25 km	AK004	78	172	220	98	152	144	38	231	154	48	201	232	E	4
5	AK	0.25 km	AK005	78	163	226	96	152	118	5	161	152	55	205	234	E	5
6	AK	0.25 km	AK006	78	148	220	96	152	114	**	161	**	36	197	236	E	6
7	AK	0.25 km	AK007	108	167	222	96	152	123	25	198	150	53	203	232	E	7
8	AK	0.25 km	AK008	78	184	234	106	152	114	7	161	154	41	199	232	E	8
11	AK	0.25 km	AK011	108	172	224	112	144	123	**	161	**	41	199	232	E	9
12	AK	0.25 km	AK012	72	148	220	96	152	144	**	161	**	36	197	236	E	6
13	AK	0.25 km	AK013	108	167	228	96	144	123	18	195	153	53	203	232	E	10
14	AK	0.25 km	AK014	80	167	220	126	152	144	18	195	153	41	199	232	E	11
15	AK	0.25 km	AK015	78	173	220	116	144	114	9	161	157	41	199	232	E	12
16	AK	0.25 km	AK016	78	165	222	96	144	115	15	195	150	35	197	234	A	13
17	AK	0.25 km	AK017	108	182	220	106	152	123	23	198	148	23	191	232	E	14
18	AK	0.25 km	AK018	78	167	228	106	141	144	9	161	157	41	199	232	E	15
19	AK	0.25 km	AK019	78	163	220	108	152	114	**	161	**	41	199	232	E	16
20	AK	0.25 km	AK020	108	167	220	108	148	144	23	198	148	41	199	232	E	16
21	AK	0.25 km	AK021	108	189	220	108	152	123	7	161	154	15	187	234	E	17
22	AK	0.25 km	AK022	78	189	224	112	144	123	25	198	150	6	183	240	E	18
23	AK	0.25 km	AK023	105	189	228	108	152	114	28	198	153	36	197	236	E	19
24	AK	0.25 km	AK024	108	185	**	108	152	119	18	195	153	43	199	234	E	20
25	AK	0.25 km	AK025	108	172	234	112	152	123	23	198	148	41	199	232	E	21
26	AK	0.25 km	AK026	108	189	220	108	152	123	7	161	154	36	197	236	E	22
28	AK	0.25 km	AK028	108	163	220	108	152	144	23	198	148	55	205	234	E	16
31	AK	0.25 km	AK031	108	189	220	114	152	123	28	198	153	15	187	234	E	17
32	AK	0.25 km	AK032	108	185	220	102	152	116	24	198	149	33	197	232	E	23
33	AK	0.25 km	AK033	78	157	230	96	150	119	24	198	149	33	197	232	E	24
34	AK	0.25 km	AK034	108	163	220	114	144	123	23	198	148	15	187	234	E	25
35	AK	0.25 km	AK035	80	157	230	96	152	119	27	198	152	54	203	234	E	24
36	AK	0.25 km	AK036	108	177	220	96	152	114	19	195	154	50	201	234	E	26
37	AK	0.25 km	AK037	78	167	224	108	144	144	18	195	153	41	199	232	E	15
38	AK	0.25 km	AK038	108	171	220	108	152	114	22	198	147	35	197	234	E	2
39	AK	0.25 km	AK039	72	180	222	106	152	138	27	198	152	24	191	234	A	27
40	AK	0.25 km	AK040	108	163	224	96	144	114	4	161	151	41	199	232	E	28
41	AK	0.25 km	AK041	80	157	220	106	144	119	**	161	**	33	197	232	E	29
42	AK	0.25 km	AK042	76	159	220	112	144	114	9	161	157	43	199	234	E	30
43	AK	0.25 km	AK043	78	145	236	96	152	123	25	198	150	13	187	232	A	31
44	AK	0.25 km	AK044	78	167	234	112	144	121	25	198	150	41	199	232	E	32
45	AK	0.25 km	AK045	108	175	230	96	152	114	**	198	**	33	197	232	E	20
46	AK	0.25 km	AK046	78	176	226	126	152	114	**	161	**	44	199	236	E	33
47	AK	0.25 km	AK047	80	167	220	108	152	114	23	198	148	43	199	234	E	34
48	AK	0.25 km	AK048	108	175	230	108	152	119	**	198	**	43	199	234	E	20
49	AK	0.25 km	AK049	72	177	220	96	152	144	11	179	151	41	199	232	E	6
50	AK	0.25 km	AK050	108	172	224	112	144	123	24	198	149	41	199	232	E	9
51	AK	0.25 km	AK051	78	165	232	96	152	119	4	161	151	43	199	234	E	35
52	AK	0.25 km	AK052	78	173	220	102	152	144	16	195	151	48	201	232	E	36
53	AK	0.25 km	AK053	78	167	220	114	152	119	18	195	153	43	199	234	A	37
54	AK	0.25 km	AK054	108	155	220	120	152	123	**	161	**	44	199	236	A	38
55	AK	0.25 km	AK055	108	173	230	96	144	162	25	198	150	15	187	234	E	39
56	AK	0.25 km	AK056	78	173	234	110	152	114	**	223	**	41	199	232	E	8
57	AK	0.25 km	AK057	108	149	220	126	152	123	**	195	**	41	199	232	E	40
58	AK	0.25 km	AK058	80	148	220	126	152	114	**	195	**	35	197	234	E	34
59	AK	0.25 km	AK059	105	163	228	108	152	123	7	161	154	36	197	236	E	22
60	AK	0.25 km	AK060	78	167	228	108	152	121	**	198	**	41	199	232	E	32
61	AK	0.25 km	AK061	108	176	220	96	152	114	27	198	152	24	191	234	E	41
62	AK	0.25 km	AK062	78	167	228	108	141	136	9	161	157	41	199	232	E	15
63	AK	0.25 km	AK063	78	171	226	126	152	114	28	198	153	55	205	234	E	33
64	AK	0.25 km	AK065	105	189	220	108	152	123	7	161	154	15	187	234	E	17
65	AK	0.25 km	AK066	78	175	220	96	152	114	**	198	**	43	199	234	E	20
66	AK	0.25 km	AK067	108	165	220	106	152	144	23	198	148	43	199	234	E	42
67	AK	0.25 km	AK069	99	171	220	108	152	119	**	**	152	13	187	232	E	43
68	AK	0.25 km	AK070	78	177	220	106	152	114	28	198	153	43	199	234	E	44
69	AK	0.25 km	AK071	108	167	220	107	154	114	16	195	151	31	195	232	A	45
70	AK	0.25 km	AK072	108	169	230	106	152	117	**	198	**	43	199	234	E	46
71	AK	0.25 km	AK073	99	171	226	96	152	114	**	161	**	55	205	234	E	33
72	AK	0.25 km	AK074	108	189	220	114	152	123	7	161	154	35	197	234	E	17
73	AK	0.25 km	AK075	78	167	234	96	152	121	18	195	153	53	203	232	E	10
74	AK	0.25 km	AK076	108	189	228	108	152	123	27	198	152	36	197	236	E	22
75	AK	0.25 km	AK077	78	157	230	96	150	119	27	198	152	33	197	232	E	24
76	AK	0.25 km	AK078	80	167	240	126	152	114	**	161	**	41	199	232	E	11
77	AK	0.25 km	AK079	78	163	224	106	144	114	4	161	151	41	199	232	E	28
78	AK	0.25 km	AK080	80	165	224	110	144	115	15	195	150	35	197	234	A	13
79	AK	0.25 km	AK081	108	148	220	106	152	123	**	195	**	35	197	234	E	14
80	AK	0.25 km	AK082	78	172	220	112	152	144	16	195	151	48	201	232	E	4
81	AK	0.25 km	AK083	80	167	222	126	152	114	6	161	153	33	197	232	E	47
82	AK	0.25 km	AK084	108	163	224	126	152	114	**	198	**	33	197	232	E	48
83	AK	0.25 km	AK085	78	169	220	108	152	103	5	161	152	43	199	234	E	49
84	AK	0.25 km	AK086	78	145	224	110	144	115	15	195	150	35	197	234	A	13
85	AK	0.25 km	AK087	78	176	226	126	152	119	**	161	**	55	205	234	E	33
89	AK	0.25 km	AK091	105	163	220	114	152	123	28	198	153	35	197	234	E	17
90	AK	0.25 km	AK092	78	172	224	112	144	123	1	161	147	41	199	232	E	9
95	AK	0.25 km	AK097	105	189	220	108	152	123	7	161	154	35	197	234	E	17
98	AK	0.25 km	AK100	108	172	222	112	150	111	7	161	154	33	197	232	E	50
99	AK	0.25 km	AK101	108	163	228	126	144	123	7	161	154	15	187	234	E	25
100	AK	0.25 km	AK102	108	188	220	126	144	162	29	198	154	11	186	234	E	51
102	AK	0.25 km	AK104	108	167	220	96	144	162	25	198	150	35	197	234	E	51
103	AK	0.25 km	AK105	108	163	220	114	152	123	28	198	153	15	187	234	E	17
104	AK	0.25 km	AK106	108	176	220	96	144	114	27	198	152	24	191	234	E	41
105	AK	0.25 km	AK107	78	172	230	96	144	162	25	198	150	15	187	234	E	39
106	AK	0.25 km	AK108	78	171	220	96	152	119	29	198	154	44	199	236	E	52
107	AK	0.25 km	AK109	80	167	220	126	152	144	18	195	153	41	199	232	E	11
108	AK	0.25 km	AK110	80	167	240	126	152	114	18	195	153	31	195	232	E	47
109	AK	0.25 km	AK111	108	169	220	106	152	114	19	195	154	24	191	234	E	26
110	AK	0.25 km	AK112	108	182	220	106	152	123	23	198	148	23	191	232	E	14
111	AK	0.25 km	AK113	99	176	226	96	152	114	**	161	**	55	205	234	E	33
112	AK	0.25 km	AK114	78	149	220	126	144	114	**	195	**	41	199	232	E	40
113	AK	0.25 km	AK115	99	171	220	96	152	114	6	161	153	15	187	234	E	53
115	AK	0.25 km	AK117	78	189	224	112	144	123	25	198	150	6	183	240	E	18
117	AK	0.25 km	AK119	108	163	224	96	144	144	4	161	151	15	187	234	E	28
118	AK	0.25 km	AK120	108	172	234	112	152	123	23	198	148	41	199	232	E	21
119	AK	0.25 km	AK121	108	189	220	108	152	123	7	161	154	36	197	236	E	22
120	AK	0.25 km	AK122	99	171	226	96	152	119	28	198	153	44	199	236	E	33
121	AK	0.25 km	AK123	78	189	220	126	152	123	28	198	153	44	199	236	E	38
122	AK	0.25 km	AK124	72	149	220	96	152	114	23	198	148	32	195	236	E	54
123	AK	0.25 km	AK125	82	163	224	118	152	114	17	195	152	41	199	232	E	48
124	AK	0.25 km	AK126	108	**	220	114	152	123	28	198	153	15	187	234	E	17
125	AK	0.25 km	AK127	108	185	220	102	152	116	24	198	149	33	197	232	E	23
126	AK	0.25 km	AK128	108	148	220	126	144	114	18	195	153	41	199	232	E	40
127	AK	0.25 km	AK129	108	163	220	114	144	123	23	198	148	15	187	234	E	25
128	AK	0.25 km	AK130	108	163	220	114	152	123	28	198	153	35	197	234	E	17
129	AK	0.25 km	AK131	108	177	220	96	152	114	19	195	154	50	201	234	E	26
130	AK	0.25 km	AK132	78	167	224	108	144	144	18	195	153	41	199	232	E	15
131	AK	0.25 km	AK133	78	165	226	96	152	119	**	161	**	35	197	234	E	35
133	AK	0.25 km	AK135	78	172	238	112	152	119	18	195	153	35	197	234	E	37
134	AK	0.25 km	AK136	78	176	226	126	152	119	28	198	153	44	199	236	E	33
135	AK	0.25 km	AK137	108	163	224	106	144	114	8	161	156	**	**	232	E	28
136	AK	0.25 km	AK138	78	173	236	106	152	114	7	161	154	41	199	232	E	8
137	AK	0.25 km	AK139	78	176	226	96	152	119	28	198	153	**	**	234	E	33
138	AK	0.25 km	AK140	108	167	234	96	152	123	18	195	153	15	187	234	E	10
139	AK	0.25 km	AK141	78	171	226	126	152	114	28	198	153	55	205	234	E	33
140	AK	0.25 km	AK142	99	176	226	126	**	119	27	198	152	55	205	234	E	33
141	AK	0.25 km	AK143	78	163	228	108	144	123	13	195	148	41	199	232	E	55
142	AK	0.25 km	AK144	105	163	228	126	144	123	23	198	148	36	197	236	E	25
143	AK	0.25 km	AK145	108	161	220	114	144	123	7	161	154	15	187	234	E	25
144	AK	0.25 km	AK146	78	165	232	96	152	119	4	161	151	43	199	234	E	35
145	AK	0.25 km	AK147	78	149	220	106	152	144	**	198	**	41	199	232	E	42
146	AK	0.25 km	AK148	78	155	220	96	144	138	18	195	153	50	201	234	E	56
147	AK	0.25 km	AK149	108	173	234	106	152	117	18	195	153	15	187	234	E	46
148	AK	0.25 km	AK150	78	172	220	112	152	144	16	195	151	15	187	234	E	4
149	AK	0.25 km	AK151	80	167	220	108	152	114	39	231	156	35	197	234	E	34
150	AK	0.25 km	AK152	108	173	220	96	144	144	25	198	150	15	187	234	E	39
151	AK	0.25 km	AK153	78	171	226	96	150	114	**	161	**	44	199	236	E	52
152	AK	0.25 km	AK154	80	171	220	126	152	114	18	195	153	33	197	232	E	11
153	AK	0.25 km	AK155	105	161	228	126	144	123	23	198	148	36	197	236	E	25
154	AK	0.25 km	AK156	78	172	230	96	144	144	25	198	150	41	199	232	E	39
155	AK	0.25 km	AK157	78	167	228	108	141	136	9	161	157	45	200	232	E	15
156	AK	0.25 km	AK158	78	171	226	126	152	114	28	198	153	55	205	234	E	33
157	AK	0.25 km	AK159	78	172	224	112	144	110	24	198	149	41	199	232	E	9
158	AK	0.25 km	AK160	105	189	220	108	152	123	7	161	154	15	187	234	E	17
160	AK	0.25 km	AK162	72	177	226	106	152	144	28	198	153	43	199	234	E	44
161	AK	0.25 km	AK163	105	163	220	108	152	123	28	198	153	15	187	234	E	17
162	AK	0.25 km	AK164	99	171	220	108	152	119	**	**	152	13	187	232	E	43
164	AK	0.25 km	AK166	105	163	220	108	152	123	28	198	153	15	187	234	E	17
166	AK	0.25 km	AK168	99	171	226	96	152	114	**	161	**	43	199	234	E	53
167	AK	0.25 km	AK169	78	171	226	96	152	119	**	161	**	39	198	234	E	52
168	AK	0.25 km	AK170	78	167	234	96	152	121	18	195	153	53	203	232	E	10
169	AK	0.25 km	AK171	108	163	220	108	152	123	7	161	154	15	187	234	E	17
170	AK	0.25 km	AK172	108	167	222	96	152	123	25	198	150	53	203	232	E	7
171	AK	0.25 km	AK173	78	182	228	108	152	144	13	195	148	41	199	232	E	55
172	AK	0.25 km	AK174	108	163	224	108	152	144	23	198	148	41	199	232	E	16
173	AK	0.25 km	AK175	80	171	228	112	144	123	27	198	152	41	199	232	E	57
174	AK	0.25 km	AK176	108	148	220	106	152	123	**	195	**	35	197	234	E	14
175	AK	0.25 km	AK177	78	163	232	96	144	107	18	195	153	55	205	234	E	5
176	AK	0.25 km	AK178	108	173	238	96	144	144	9	161	157	15	187	234	E	12
177	AK	0.25 km	AK179	108	171	234	96	152	144	23	198	148	37	198	232	E	21
178	AK	0.25 km	AK180	108	167	222	96	152	114	**	**	150	53	203	232	E	7
179	AK	0.25 km	AK181	78	145	224	110	144	115	15	195	150	35	197	234	A	13
180	AK	0.25 km	AK182	80	171	220	126	152	144	18	195	153	33	197	232	E	11
181	AK	0.25 km	AK183	78	177	220	106	152	114	28	198	153	37	198	232	E	44
183	AK	0.25 km	AK185	78	176	226	96	152	119	**	**	152	44	199	236	E	33
184	AK	0.25 km	AK186	78	167	220	96	152	162	29	198	154	33	197	232	E	1
185	AK	0.25 km	AK187	78	171	226	96	152	119	**	161	**	55	205	234	E	33
187	AK	0.25 km	AK189	80	167	240	126	152	144	18	195	153	33	197	232	E	11
191	AK	0.25 km	AK193	78	171	226	96	152	**	28	198	153	44	199	236	E	33
192	AK	0.25 km	AK194	80	177	220	96	152	**	27	198	152	54	203	234	E	24
193	AK	0.25 km	AK195	80	165	226	96	144	**	4	161	151	43	199	234	E	35
194	AK	0.25 km	AK196	78	172	230	96	144	**	4	161	151	41	199	232	E	39
197	AK	0.25 km	AK199	78	180	220	102	152	**	16	195	151	48	201	232	E	36
198	AK	0.25 km	AK200	108	171	228	126	144	**	27	198	152	41	199	232	E	57
199	AK	0.25 km	AK201	74	167	220	106	140	**	6	161	153	41	199	232	E	58
202	OSC	0.25 km	OSC002	80	172	234	96	144	123	**	195	**	50	201	234	E	1
203	OSC	0.25 km	OSC003	88	176	220	112	150	119	4	161	151	41	199	232	E	2
204	OSC	0.25 km	OSC004	108	169	232	96	144	121	4	161	151	55	205	234	E	3
205	OSC	0.25 km	OSC005	105	161	230	110	152	121	4	161	151	56	205	232	E	4
208	OSC	0.25 km	OSC008	108	171	220	96	152	146	28	198	153	41	199	232	E	5
210	OSC	0.25 km	OSC010	108	169	220	126	152	123	24	198	149	41	199	232	E	6
211	OSC	0.25 km	OSC011	78	176	224	108	152	123	4	161	151	5	181	240	E	7
212	OSC	0.25 km	OSC012	105	171	240	116	**	123	16	195	151	50	201	234	E	8
214	OSC	0.25 km	OSC014	78	172	224	108	152	121	**	198	**	41	199	232	E	9
215	OSC	0.25 km	OSC015	108	172	224	96	152	144	24	198	149	33	197	232	E	10
216	OSC	0.25 km	OSC016	108	167	228	96	152	107	28	198	153	41	199	232	E	11
219	OSC	0.25 km	OSC019	110	175	220	96	147	114	18	195	153	53	203	232	E	12
221	OSC	0.25 km	OSC021	108	176	220	108	152	114	6	161	153	35	197	234	E	13
222	OSC	0.25 km	OSC022	108	171	220	112	152	144	25	198	150	41	199	232	E	14
223	OSC	0.25 km	OSC023	108	172	228	96	152	144	**	195	**	33	197	232	E	10
224	OSC	0.25 km	OSC024	108	167	228	126	152	107	24	198	149	41	199	232	E	11
225	OSC	0.25 km	OSC025	80	172	234	126	150	144	24	198	149	50	201	234	E	15
226	OSC	0.25 km	OSC026	108	172	228	96	152	123	24	198	149	50	201	234	E	10
227	OSC	0.25 km	OSC027	108	167	220	126	144	121	28	198	153	33	197	232	E	11
228	OSC	0.25 km	OSC028	108	171	220	108	152	146	28	198	153	41	199	232	E	5
231	OSC	0.25 km	OSC031	108	167	228	96	144	123	18	195	153	53	203	232	E	16
233	OSC	0.25 km	OSC033	78	163	220	126	152	119	23	198	148	55	205	234	E	17
234	OSC	0.25 km	OSC034	108	173	222	126	144	123	25	198	150	15	187	234	E	18
235	OSC	0.25 km	OSC035	108	180	228	126	152	121	24	198	149	33	197	232	E	19
237	OSC	0.25 km	OSC037	108	163	224	108	152	114	18	195	153	35	197	234	E	20
238	OSC	0.25 km	OSC038	78	171	230	96	152	114	6	161	153	41	199	232	E	21
239	OSC	0.25 km	OSC039	88	173	220	112	150	119	4	161	151	41	199	232	E	22
240	OSC	0.25 km	OSC040	78	167	228	96	144	123	25	198	150	33	197	232	E	16
242	OSC	0.25 km	OSC042	105	161	220	108	144	114	24	198	149	41	199	232	E	23
243	OSC	0.25 km	OSC043	108	171	234	112	152	121	25	198	150	33	197	232	E	24
245	OSC	0.25 km	OSC045	108	165	220	96	152	144	28	198	153	15	187	234	E	25
246	OSC	0.25 km	OSC046	105	161	226	108	144	119	4	161	151	35	197	234	E	26
248	OSC	0.25 km	OSC048	78	167	222	108	147	121	18	195	153	53	203	232	E	12
249	OSC	0.25 km	OSC049	72	167	228	96	152	121	24	198	149	36	197	236	E	27
250	OSC	0.25 km	OSC050	78	172	228	126	144	144	25	198	150	33	197	232	E	24
251	OSC	0.25 km	OSC051	108	169	220	126	152	123	24	198	149	41	199	232	E	6
252	OSC	0.25 km	OSC052	108	175	220	112	150	119	4	161	151	35	197	234	E	28
253	OSC	0.25 km	OSC053	80	173	224	96	152	123	24	198	149	33	197	232	E	10
254	OSC	0.25 km	OSC054	78	167	222	96	144	114	18	195	153	33	197	232	E	16
255	OSC	0.25 km	OSC055	78	167	228	108	152	121	25	198	150	41	199	232	E	29
256	OSC	0.25 km	OSC056	80	172	234	96	152	123	25	198	150	50	201	234	E	1
259	OSC	0.25 km	OSC059	108	167	220	108	152	144	25	198	150	15	187	234	E	25
260	OSC	0.25 km	OSC060	76	161	232	96	142	121	18	195	153	43	199	234	E	30
261	OSC	0.25 km	OSC061	108	171	222	112	150	114	16	195	151	55	205	234	E	31
262	OSC	0.25 km	OSC062	108	175	222	112	152	119	4	161	151	35	197	234	E	28
263	OSC	0.25 km	OSC063	108	176	222	96	152	114	6	161	153	55	205	234	E	32
264	OSC	0.25 km	OSC064	88	173	220	112	152	114	6	161	153	35	197	234	E	22
265	OSC	0.25 km	OSC065	108	176	220	112	150	119	4	161	151	55	205	234	E	28
266	OSC	0.25 km	OSC066	105	161	224	114	150	117	24	198	149	6	183	240	E	23
267	OSC	0.25 km	OSC067	80	172	224	96	152	144	17	195	152	50	201	234	E	10
268	OSC	0.25 km	OSC068	108	171	234	126	144	121	25	198	150	33	197	232	E	24
269	OSC	0.25 km	OSC069	78	167	222	96	144	114	18	195	153	53	203	232	E	16
270	OSC	0.25 km	OSC070	105	161	220	96	152	119	4	161	151	16	187	236	E	26
271	OSC	0.25 km	OSC071	78	163	230	96	152	114	18	195	153	41	199	232	E	20
273	OSC	0.25 km	OSC073	78	172	232	96	144	131	19	195	154	41	199	232	E	33
274	OSC	0.25 km	OSC074	80	172	224	126	152	144	25	198	150	50	201	234	E	1
275	OSC	0.25 km	OSC075	108	171	234	112	152	121	4	161	151	33	197	232	E	24
276	OSC	0.25 km	OSC076	78	172	220	126	144	119	23	198	148	55	205	234	E	17
277	OSC	0.25 km	OSC077	105	172	240	110	138	121	2	161	149	15	187	234	E	34
278	OSC	0.25 km	OSC078	108	167	228	126	144	107	28	198	153	33	197	232	E	11
279	OSC	0.25 km	OSC079	78	167	222	96	152	123	25	198	150	53	203	232	E	16
280	OSC	0.25 km	OSC080	78	171	230	96	152	114	16	195	151	41	199	232	E	35
281	OSC	0.25 km	OSC081	78	167	222	96	144	114	25	198	150	53	203	232	E	16
282	OSC	0.25 km	OSC082	105	172	240	110	138	123	1	161	147	15	187	234	E	34
283	OSC	0.25 km	OSC083	108	172	234	112	144	144	4	161	151	33	197	232	E	24
284	OSC	0.25 km	OSC084	108	167	228	108	144	121	25	198	150	41	199	232	E	29
285	OSC	0.25 km	OSC085	108	169	228	108	152	121	25	198	150	41	199	232	E	29
286	OSC	0.25 km	OSC086	108	163	220	112	152	114	16	195	151	55	205	234	E	36
288	OSC	0.25 km	OSC088	88	176	220	96	152	114	6	161	153	35	197	234	E	13
289	OSC	0.25 km	OSC089	88	175	220	96	150	152	6	161	153	35	197	234	E	13
290	OSC	0.25 km	OSC090	108	167	228	96	152	121	32	217	152	33	197	232	E	37
291	OSC	0.25 km	OSC091	108	167	220	126	**	119	25	198	150	33	197	232	E	38
294	OSC	0.25 km	OSC094	108	189	220	108	144	119	24	198	149	24	191	234	E	39
295	OSC	0.25 km	OSC095	108	167	228	96	152	114	25	198	150	33	197	232	E	16
296	OSC	0.25 km	OSC096	79	172	224	96	144	123	25	198	150	50	201	234	E	1
297	OSC	0.25 km	OSC097	108	170	234	126	152	144	24	198	149	41	199	232	E	14
298	OSC	0.25 km	OSC098	108	175	222	112	152	119	4	161	151	55	205	234	E	28
299	OSC	0.25 km	OSC099	108	171	222	112	**	114	15	195	150	55	205	234	E	31
300	OSC	0.25 km	OSC100	78	166	222	96	144	123	17	195	152	53	203	232	E	40
301	OSC	0.25 km	OSC101	78	172	220	126	144	107	23	198	148	**	**	234	E	17
302	OSC	0.25 km	OSC102	79	172	224	126	144	144	25	198	150	50	201	234	E	1
303	OSC	0.25 km	OSC103	108	172	220	112	150	114	6	161	153	41	199	232	E	22
304	OSC	0.25 km	OSC104	108	162	230	112	152	114	16	195	151	41	199	232	E	35
305	OSC	0.25 km	OSC105	108	166	228	96	144	123	18	195	153	52	202	232	E	40
309	OSC	0.25 km	OSC109	72	185	224	96	152	117	7	161	154	36	197	236	E	27
312	OSC	0.25 km	OSC112	108	166	220	106	152	107	12	193	149	**	**	232	E	19
313	OSC	0.25 km	OSC113	108	161	228	126	152	121	24	198	149	**	**	236	E	37
317	OSC	0.25 km	OSC117	108	172	226	96	152	123	25	198	150	**	**	232	E	41
321	OSC	0.25 km	OSC121	88	172	220	108	152	114	4	161	151	**	**	234	E	22
322	OSC	0.25 km	OSC122	78	171	222	96	150	114	6	161	153	55	205	234	E	21
323	OSC	0.25 km	OSC123	72	169	220	106	155	114	18	195	153	41	199	232	E	42
324	OSC	0.25 km	OSC124	78	165	220	108	144	114	27	198	152	51	201	236	E	43
326	OSC	0.25 km	OSC126	78	158	220	102	152	121	24	198	149	41	199	232	E	44
328	OSC	0.25 km	OSC128	108	177	226	96	150	119	4	161	151	**	**	236	E	45
330	OSC	0.25 km	OSC130	108	175	222	96	152	114	16	195	151	55	205	234	E	32
339	OSC	0.25 km	OSC139	78	175	222	96	150	114	6	161	153	41	199	232	E	32
340	OSC	0.25 km	OSC140	108	176	224	126	152	121	25	198	150	41	199	232	E	46
341	OSC	0.25 km	OSC141	101	169	224	118	152	119	30	198	155	20	189	240	E	47
342	OSC	0.25 km	OSC142	108	180	220	106	144	121	24	198	149	41	199	232	E	19
343	OSC	0.25 km	OSC143	88	172	220	112	150	114	4	161	151	41	199	232	E	22
344	OSC	0.25 km	OSC144	108	174	230	96	152	114	6	161	153	41	199	232	E	21
352	OSC	0.25 km	OSC152	108	161	234	96	152	114	24	198	149	**	**	236	E	37
353	OSC	0.25 km	OSC153	78	172	224	96	144	131	4	161	151	**	**	232	E	33
354	OSC	0.25 km	OSC154	108	166	228	106	144	107	24	198	149	**	**	232	E	19
356	OSC	0.25 km	OSC156	108	171	224	96	152	114	25	198	150	33	197	232	E	48
357	OSC	0.25 km	OSC157	108	176	220	114	152	144	24	198	149	41	199	232	E	6
358	OSC	0.25 km	OSC158	108	171	222	112	148	114	15	195	150	55	205	234	E	31
359	OSC	0.25 km	OSC159	78	174	230	112	152	114	18	195	153	55	205	234	E	21
360	OSC	0.25 km	OSC160	108	171	220	96	152	119	28	198	153	41	199	232	E	5
361	OSC	0.25 km	OSC161	108	189	220	108	144	119	9	161	157	24	191	234	E	39
362	OSC	0.25 km	OSC162	78	161	232	96	142	119	18	195	153	**	**	236	E	30
363	OSC	0.25 km	OSC163	105	161	220	110	144	119	4	161	151	23	191	232	E	4
364	OSC	0.25 km	OSC164	78	170	220	106	152	114	28	198	153	36	197	236	E	49
365	OSC	0.25 km	OSC165	108	162	226	96	152	119	23	198	148	55	205	234	E	41
366	OSC	0.25 km	OSC166	78	176	226	108	141	114	18	195	153	41	199	232	E	50
367	OSC	0.25 km	OSC167	108	172	234	106	144	121	25	198	150	15	187	234	E	18
368	OSC	0.25 km	OSC168	78	148	230	108	144	117	24	198	149	54	203	234	E	51
369	OSC	0.25 km	OSC169	80	166	234	126	152	123	25	198	150	41	199	232	E	1
370	OSC	0.25 km	OSC170	78	175	220	96	152	114	16	195	151	55	205	234	E	32
371	OSC	0.25 km	OSC171	80	187	224	110	144	103	4	161	151	18	189	232	E	52
372	OSC	0.25 km	OSC172	108	166	220	96	144	123	7	161	154	35	197	234	E	53
373	OSC	0.25 km	OSC173	78	164	232	96	144	119	4	161	151	41	199	232	E	33
374	OSC	0.25 km	OSC174	78	174	222	96	150	114	6	161	153	55	205	234	E	21
375	OSC	0.25 km	OSC175	108	179	220	96	152	121	28	198	153	41	199	232	E	11
376	OSC	0.25 km	OSC176	108	187	234	106	144	121	7	161	154	35	197	234	E	53
377	OSC	0.25 km	OSC177	78	166	234	108	152	144	4	161	151	**	**	232	E	54
378	OSC	0.25 km	OSC178	88	172	220	112	150	119	6	161	153	41	199	232	E	22
379	OSC	0.25 km	OSC179	108	164	226	106	152	119	4	161	151	**	**	232	E	45
380	OSC	0.25 km	OSC180	108	170	234	112	152	121	25	198	150	41	199	232	E	14
383	OSC	0.25 km	OSC183	105	160	220	106	144	119	7	161	154	23	191	232	E	4
384	OSC	0.25 km	OSC184	88	172	220	112	150	119	4	161	151	**	**	232	E	22
387	OSC	0.25 km	OSC187	78	175	224	108	152	123	4	161	151	**	**	232	E	7
388	OSC	0.25 km	OSC188	78	166	222	96	152	114	18	195	153	53	203	232	E	40
389	OSC	0.25 km	OSC189	103	176	220	96	152	114	29	198	154	41	199	232	E	55
390	OSC	0.25 km	OSC190	78	168	224	108	144	121	25	198	150	**	**	232	E	9
391	OSC	0.25 km	OSC191	108	177	226	96	152	119	4	161	151	41	199	232	E	45
392	OSC	0.25 km	OSC192	108	148	232	106	152	144	28	198	153	50	201	234	E	49
393	OSC	0.25 km	OSC193	78	171	222	112	152	114	16	195	151	41	199	232	E	35
394	OSC	0.25 km	OSC194	78	167	222	96	152	114	18	195	153	53	203	232	E	16
395	OSC	0.25 km	OSC195	108	167	220	106	144	121	25	198	150	41	199	232	E	29
396	OSC	0.25 km	OSC196	80	165	228	114	144	119	6	161	153	15	187	234	E	56
397	OSC	0.25 km	OSC197	80	172	224	106	144	108	18	195	153	33	197	232	E	57
398	OSC	0.25 km	OSC198	78	171	230	112	150	114	16	195	151	37	198	232	E	35
400	OSC	0.25 km	OSC200	108	176	222	108	152	114	39	231	156	53	203	232	E	58
401	OSC	0.25 km	OSC201	108	177	220	96	150	103	4	161	151	44	199	236	E	45
405	SIED	>2.8 km	SIED003	76	158	226	110	144	156	9	161	157	**	199	**	E	1
408	SIED	>2.8 km	SIED006	108	189	220	108	147	123	24	198	149	**	187	**	E	2
414	SIED	>2.8 km	SIED012	108	156	220	108	150	119	16	195	151	**	189	**	E	3
415	SIED	>2.8 km	SIED013	112	176	220	108	152	146	7	161	154	49	201	233	E	4
416	SIED	>2.8 km	SIED014	108	189	234	112	152	144	30	198	155	41	199	232	E	5
417	SIED	>2.8 km	SIED015	108	161	220	96	152	114	4	161	151	28	193	234	E	6
418	SIED	>2.8 km	SIED016	72	169	220	96	155	109	18	195	153	41	199	232	E	7
419	SIED	>2.8 km	SIED017	99	176	232	110	152	114	6	161	153	55	205	234	E	8
420	SIED	>2.8 km	SIED018	78	165	220	96	144	119	18	195	153	55	205	233	E	9
421	SIED	>2.8 km	SIED019	105	163	228	114	152	**	25	198	150	41	199	232	E	10
422	SIED	>2.8 km	SIED020	78	165	220	96	152	119	25	198	150	41	199	232	E	11
423	SIED	>2.8 km	SIED021	108	163	220	108	152	144	25	198	150	36	197	236	E	12
425	SIED	>2.8 km	SIED023	88	172	220	126	150	114	4	161	151	**	193	**	E	13
427	SIED	>2.8 km	SIED025	88	177	220	108	152	114	23	198	148	27	193	233	E	14
428	SIED	>2.8 km	SIED026	88	189	220	96	152	123	18	195	153	41	199	232	E	15
429	SIED	>2.8 km	SIED027	72	158	220	112	150	114	25	198	150	34	197	233	E	13
430	SIED	>2.8 km	SIED028	108	177	220	108	152	114	4	161	151	39	198	234	E	16
431	SIED	>2.8 km	SIED029	72	167	226	116	144	144	7	161	154	43	199	234	E	17
432	SIED	>2.8 km	SIED030	112	169	228	**	152	146	7	161	154	33	197	232	E	4
433	SIED	>2.8 km	SIED031	99	177	230	96	150	119	25	198	150	44	199	236	E	18
434	SIED	>2.8 km	SIED032	108	172	222	96	152	117	19	195	154	35	197	234	E	19
435	SIED	>2.8 km	SIED033	108	163	220	100	144	123	16	195	151	9	185	238	E	20
436	SIED	>2.8 km	SIED034	108	169	220	108	152	146	7	161	154	49	201	233	E	4
437	SIED	>2.8 km	SIED035	78	165	220	118	152	119	25	198	150	34	197	233	E	11
439	SIED	>2.8 km	SIED037	99	172	222	126	152	114	6	161	153	7	185	232	E	8
440	SIED	>2.8 km	SIED038	78	163	232	96	144	107	**	161	**	55	205	234	E	21
441	SIED	>2.8 km	SIED039	108	169	234	95	144	106	29	198	154	41	199	232	E	22
442	SIED	>2.8 km	SIED040	108	165	220	114	152	103	24	198	149	33	197	232	E	23
443	SIED	>2.8 km	SIED041	78	163	220	96	152	107	**	161	**	55	205	234	E	21
444	SIED	>2.8 km	SIED042	78	148	220	96	152	144	28	198	153	44	199	236	E	18
445	SIED	>2.8 km	SIED043	105	161	220	108	152	119	4	161	151	39	198	234	E	16
446	SIED	>2.8 km	SIED044	78	159	220	106	152	119	39	231	156	41	199	232	E	24
447	SIED	>2.8 km	SIED045	108	148	220	96	152	114	28	198	153	41	199	232	E	25
448	SIED	>2.8 km	SIED046	105	161	220	126	152	114	7	161	154	55	205	234	E	26
449	SIED	>2.8 km	SIED047	108	158	226	108	152	119	4	161	151	14	187	233	E	27
451	SIED	>2.8 km	SIED049	78	164	220	96	152	107	**	161	**	42	199	233	E	28
452	SIED	>2.8 km	SIED050	88	177	224	126	152	114	23	198	148	35	197	234	E	14
453	SIED	>2.8 km	SIED051	72	161	220	114	152	121	18	195	153	38	198	233	E	29
454	SIED	>2.8 km	SIED052	105	163	220	108	152	123	28	198	153	35	197	234	E	30
455	SIED	>2.8 km	SIED053	108	172	220	96	152	119	**	161	**	28	193	234	E	15
456	SIED	>2.8 km	SIED054	108	177	220	106	152	119	**	161	**	48	200	236	E	31
457	SIED	>2.8 km	SIED055	108	163	220	108	152	123	28	198	153	36	197	236	E	12
459	SIED	>2.8 km	SIED057	88	167	228	108	152	123	16	195	151	33	197	232	E	32
460	SIED	>2.8 km	SIED058	78	171	246	108	152	114	28	198	153	14	187	233	E	33
461	SIED	>2.8 km	SIED059	80	166	224	96	152	114	4	161	151	**	**	232	E	34
463	SIED	>2.8 km	SIED061	78	176	220	106	152	111	24	198	149	**	185	**	E	22
464	SIED	>2.8 km	SIED062	78	161	220	96	152	114	4	161	151	27	193	233	E	6
465	SIED	>2.8 km	SIED063	88	176	220	108	152	114	4	161	151	28	193	234	E	35
466	SIED	>2.8 km	SIED064	108	177	220	108	152	146	4	161	151	41	199	232	E	31
467	SIED	>2.8 km	SIED065	88	172	220	126	152	114	4	161	151	34	197	233	E	13
468	SIED	>2.8 km	SIED066	72	159	228	96	144	114	39	231	156	41	199	232	E	24
470	SIED	>2.8 km	SIED068	78	169	246	96	152	146	4	161	151	**	**	232	E	33
471	SIED	>2.8 km	SIED069	108	171	220	95	152	119	4	161	151	**	**	232	E	36
472	SIED	>2.8 km	SIED070	108	174	220	112	152	136	18	195	153	41	199	232	E	37
473	SIED	>2.8 km	SIED071	80	161	224	96	152	114	4	161	151	**	**	232	E	38
475	SIED	>2.8 km	SIED073	78	158	226	108	152	111	4	161	151	**	**	233	E	27
478	SIED	>2.8 km	SIED076	108	174	220	112	152	114	18	195	153	33	197	232	E	37
479	SIED	>2.8 km	SIED077	105	161	220	108	144	123	28	198	153	34	197	233	E	30
481	SIED	>2.8 km	SIED079	108	174	224	96	152	110	18	195	153	**	**	232	E	39
482	SIED	>2.8 km	SIED080	108	165	226	96	152	123	18	195	153	**	**	232	E	40
483	SIED	>2.8 km	SIED081	78	155	220	108	152	119	16	195	151	34	197	233	E	41
484	SIED	>2.8 km	SIED082	103	174	220	96	152	110	25	198	150	33	197	232	E	39
487	SIED	>2.8 km	SIED085	108	176	220	106	152	106	29	198	154	**	199	**	E	22
489	SIED	>2.8 km	SIED087	78	166	224	126	144	144	30	198	155	46	200	233	E	42
490	SIED	>2.8 km	SIED088	78	163	220	107	144	107	23	198	148	55	205	233	E	21
492	SIED	>2.8 km	SIED090	103	174	224	96	152	110	18	195	153	34	197	233	E	39
493	SIED	>2.8 km	SIED091	78	166	226	96	144	119	7	161	154	42	199	233	E	28
494	SIED	>2.8 km	SIED092	78	148	220	108	152	119	26	198	151	44	199	236	E	41
496	SIED	>2.8 km	SIED094	108	156	220	106	144	114	16	195	151	18	189	232	E	3
498	SIED	>2.8 km	SIED096	108	189	220	114	152	123	24	198	149	36	197	236	E	2
500	SIED	>2.8 km	SIED098	108	177	220	126	152	114	4	161	151	28	193	234	E	16
501	SIED	>2.8 km	SIED099	108	172	220	108	144	123	23	198	148	15	187	234	E	43
502	SIED	>2.8 km	SIED100	86	148	220	96	152	114	**	161	**	41	199	232	E	44
503	SIED	>2.8 km	SIED101	108	171	220	96	152	107	**	161	**	43	199	234	E	45
504	SIED	>2.8 km	SIED102	88	163	220	112	152	110	6	161	153	13	187	232	E	46
505	SIED	>2.8 km	SIED103	78	169	220	110	144	114	24	198	149	53	203	232	E	47
506	SIED	>2.8 km	SIED104	108	177	224	108	152	114	23	198	148	35	197	234	E	14
507	SIED	>2.8 km	SIED105	78	164	220	96	141	109	**	161	**	41	199	232	E	48
508	SIED	>2.8 km	SIED106	108	162	220	108	144	119	23	198	148	41	199	232	E	49
509	SIED	>2.8 km	SIED107	80	160	234	106	152	114	4	161	151	41	199	232	E	50
510	SIED	>2.8 km	SIED108	78	165	226	126	152	114	**	161	**	47	200	234	E	40
511	SIED	>2.8 km	SIED109	108	167	220	96	152	114	4	161	151	28	193	234	E	6
512	SIED	>2.8 km	SIED110	108	189	220	96	152	119	**	161	**	28	193	234	E	15
513	SIED	>2.8 km	SIED111	103	167	220	96	152	138	28	198	153	33	197	232	E	32
514	SIED	>2.8 km	SIED112	78	180	220	110	152	119	**	161	**	15	187	234	E	51
515	SIED	>2.8 km	SIED113	72	161	220	114	152	121	18	195	153	35	197	234	E	29
516	SIED	>2.8 km	SIED114	80	161	224	108	152	114	4	161	151	41	199	232	E	38
517	SIED	>2.8 km	SIED115	108	172	232	126	152	114	6	161	153	55	205	234	E	8
518	SIED	>2.8 km	SIED116	108	165	226	96	152	114	18	195	153	43	199	234	E	40
519	SIED	>2.8 km	SIED117	78	161	224	108	152	114	24	198	149	33	197	232	E	23
520	SIED	>2.8 km	SIED118	78	166	224	108	152	114	4	161	151	36	197	236	E	34
521	SIED	>2.8 km	SIED119	105	160	220	126	152	114	4	161	151	55	205	234	E	50
522	SIED	>2.8 km	SIED120	78	148	228	96	144	119	4	161	151	41	199	232	E	52
523	SIED	>2.8 km	SIED121	72	169	220	112	152	114	24	198	149	13	187	232	E	46
525	SIED	>2.8 km	SIED123	108	172	224	108	152	119	23	198	148	28	193	234	E	35
526	SIED	>2.8 km	SIED124	78	167	224	96	144	121	30	198	155	44	199	236	E	42
527	SIED	>2.8 km	SIED125	108	172	222	110	152	114	6	161	153	**	**	232	E	8
529	SIED	>2.8 km	SIED127	78	171	220	126	144	119	18	195	153	55	205	234	E	9
530	SIED	>2.8 km	SIED128	78	169	220	100	152	**	24	198	149	50	201	234	E	47
531	SIED	>2.8 km	SIED129	80	167	224	108	152	107	4	161	151	41	199	232	E	38
532	SIED	>2.8 km	SIED130	108	165	228	96	144	119	4	161	151	41	199	232	E	52
533	SIED	>2.8 km	SIED131	78	176	226	116	152	119	7	161	154	35	197	234	E	17
537	SIED	>2.8 km	SIED135	80	161	228	96	152	107	4	161	151	41	199	232	E	38
538	SIED	>2.8 km	SIED136	80	161	228	96	152	107	4	161	151	45	200	232	E	38
539	SIED	>2.8 km	SIED137	78	167	228	96	141	109	**	161	**	41	199	232	E	48
540	SIED	>2.8 km	SIED138	108	148	220	108	152	119	28	198	153	41	199	232	E	25
541	SIED	>2.8 km	SIED139	80	161	228	108	152	119	4	161	151	36	197	236	E	53
542	SIED	>2.8 km	SIED140	88	174	220	102	152	136	18	195	153	41	199	232	E	37
543	SIED	>2.8 km	SIED141	72	158	220	112	150	114	25	198	150	53	203	232	E	13
544	SIED	>2.8 km	SIED142	78	171	220	96	152	119	18	195	153	55	205	234	E	9
545	SIED	>2.8 km	SIED143	78	172	228	112	144	109	26	198	151	23	191	232	E	54
546	SIED	>2.8 km	SIED144	88	189	220	96	**	119	18	195	153	41	199	232	E	15
547	SIED	>2.8 km	SIED145	105	163	220	114	152	114	25	198	150	41	199	232	E	10
548	SIED	>2.8 km	SIED146	80	189	234	112	152	114	30	198	155	33	197	232	E	5
549	SIED	>2.8 km	SIED147	78	167	228	96	152	119	**	161	**	9	185	238	E	48
550	SIED	>2.8 km	SIED148	108	171	220	126	152	119	**	161	**	55	205	234	E	9
551	SIED	>2.8 km	SIED149	86	167	220	96	144	104	23	198	148	41	199	232	E	44
552	SIED	>2.8 km	SIED150	108	165	220	108	144	119	16	195	151	18	189	232	E	55
553	SIED	>2.8 km	SIED151	78	161	220	126	152	119	7	161	154	35	197	234	E	26
554	SIED	>2.8 km	SIED152	72	167	236	110	152	116	30	198	155	23	191	232	E	56
555	SIED	>2.8 km	SIED153	108	174	220	102	152	136	18	195	153	41	199	232	E	37
556	SIED	>2.8 km	SIED154	108	177	224	126	152	119	23	198	148	35	197	234	E	14
557	SIED	>2.8 km	SIED155	108	148	226	96	144	114	28	198	153	41	199	232	E	25
558	SIED	>2.8 km	SIED156	108	164	220	108	144	114	15	195	150	18	189	232	E	55
559	SIED	>2.8 km	SIED157	86	167	224	96	144	114	16	195	151	41	199	232	E	44
560	SIED	>2.8 km	SIED158	78	161	220	126	152	114	7	161	154	35	197	234	E	26
561	SIED	>2.8 km	SIED159	110	163	220	100	152	123	16	195	151	9	185	238	E	20
562	SIED	>2.8 km	SIED160	108	163	232	126	152	119	**	161	**	47	200	234	E	36
564	SIED	>2.8 km	SIED162	78	161	228	108	152	114	4	161	151	41	199	232	E	38
565	SIED	>2.8 km	SIED163	78	169	240	110	152	110	28	198	153	15	187	234	E	57
566	SIED	>2.8 km	SIED164	80	167	224	108	152	114	4	161	151	41	199	232	E	38
567	SIED	>2.8 km	SIED165	88	172	226	96	152	119	18	195	153	41	199	232	E	15
568	SIED	>2.8 km	SIED166	108	172	224	108	152	119	23	198	148	41	199	232	E	35
569	SIED	>2.8 km	SIED167	78	175	236	110	152	119	19	195	154	15	187	234	E	51
570	SIED	>2.8 km	SIED168	78	166	224	96	152	114	4	161	151	40	198	236	E	34
572	SIED	>2.8 km	SIED170	108	182	220	110	152	108	6	161	153	23	191	232	E	58
573	SIED	>2.8 km	SIED171	78	163	220	126	152	114	7	161	154	35	197	234	E	26
574	SIED	>2.8 km	SIED172	80	167	226	108	152	107	4	161	151	36	197	236	E	53
575	SIED	>2.8 km	SIED173	78	161	224	108	152	114	4	161	151	45	200	232	E	38
576	SIED	>2.8 km	SIED174	108	157	220	108	144	119	15	195	150	33	197	232	E	3
578	SIED	>2.8 km	SIED176	78	161	224	96	152	107	4	161	151	**	**	232	E	38
579	SIED	>2.8 km	SIED177	99	177	230	96	150	144	25	198	150	44	199	236	E	18
580	SIED	>2.8 km	SIED178	108	172	226	96	152	123	**	161	**	28	193	234	E	15
581	SIED	>2.8 km	SIED179	78	161	224	96	152	114	4	161	151	41	199	232	E	38
582	SIED	>2.8 km	SIED180	108	182	220	110	150	114	6	161	153	23	191	232	E	58
583	SIED	>2.8 km	SIED181	80	161	224	112	152	144	30	198	155	41	199	232	E	5
584	SIED	>2.8 km	SIED182	78	182	220	110	152	108	4	161	151	23	191	232	E	58
585	SIED	>2.8 km	SIED183	108	157	220	106	144	119	16	195	151	18	189	232	E	3
586	SIED	>2.8 km	SIED184	108	162	220	108	152	110	25	198	150	41	199	232	E	49
587	SIED	>2.8 km	SIED185	72	161	220	114	152	120	24	198	149	35	197	234	E	29
588	SIED	>2.8 km	SIED186	108	176	224	108	152	119	23	198	148	28	193	234	E	35
589	SIED	>2.8 km	SIED187	112	165	220	108	144	114	16	195	151	18	189	232	E	55
590	SIED	>2.8 km	SIED188	108	162	228	114	152	123	24	198	149	36	197	236	E	2
591	SIED	>2.8 km	SIED189	78	163	220	96	144	107	18	195	153	43	199	234	E	21
592	SIED	>2.8 km	SIED190	78	162	232	96	152	119	**	161	**	43	199	234	E	21
593	SIED	>2.8 km	SIED191	108	165	220	108	144	119	16	195	151	33	197	232	E	55
594	SIED	>2.8 km	SIED192	108	171	232	126	152	119	18	195	153	47	200	234	E	36
595	SIED	>2.8 km	SIED193	74	163	220	110	150	123	16	195	151	19	189	238	E	59
596	SIED	>2.8 km	SIED194	108	174	220	102	152	136	18	195	153	41	199	232	E	37
597	SIED	>2.8 km	SIED195	99	165	232	96	152	114	**	161	**	55	205	234	E	60
598	SIED	>2.8 km	SIED196	108	172	224	108	152	114	4	161	151	28	193	234	E	35
599	SIED	>2.8 km	SIED197	78	155	220	112	152	119	26	198	151	44	199	236	E	41
600	SIED	>2.8 km	SIED198	108	161	228	108	152	123	28	198	153	35	197	234	E	30
601	SIED	>2.8 km	SIED199	78	155	220	112	152	144	23	198	148	35	197	234	E	61
602	SIED	>2.8 km	SIED200	80	165	220	126	144	144	24	198	149	41	199	232	E	62
603	SIED	>2.8 km	SIED201	105	163	220	108	152	114	4	161	151	55	205	234	E	26
604	SIED	>2.8 km	SIED202	86	171	220	96	152	123	16	195	151	49	201	233	E	45
605	LBV	>2.8 km	LBV001	108	187	220	108	144	119	19	195	154	44	199	236	E	1
606	LBV	>2.8 km	LBV002	78	167	220	96	152	119	17	195	152	41	199	232	E	2
607	LBV	>2.8 km	LBV003	78	171	220	96	152	114	17	195	152	41	199	232	A	3
608	LBV	>2.8 km	LBV004	103	161	228	96	152	114	10	161	159	24	191	234	A	3
609	LBV	>2.8 km	LBV005	108	189	220	96	152	119	19	195	154	44	199	236	E	4
610	LBV	>2.8 km	LBV006	78	167	220	96	152	119	17	195	152	44	199	236	E	2
611	LBV	>2.8 km	LBV007	78	189	220	96	152	110	17	195	152	44	199	236	E	2
612	LBV	>2.8 km	LBV008	103	171	220	96	152	114	10	161	159	41	199	232	A	3
613	LBV	>2.8 km	LBV009	78	174	220	96	144	110	27	198	152	6	183	240	A	5
614	LBV	>2.8 km	LBV010	103	171	228	96	152	114	10	161	159	24	191	234	A	3
615	LBV	>2.8 km	LBV011	108	166	220	96	144	119	19	195	154	44	199	236	E	1
616	LBV	>2.8 km	LBV012	108	166	220	96	152	110	19	195	154	44	199	236	E	1
617	LBV	>2.8 km	LBV013	108	176	222	96	144	115	17	195	152	6	183	240	A	6
618	LBV	>2.8 km	LBV014	78	167	220	96	152	119	17	195	152	44	199	236	E	2
620	LBV	>2.8 km	LBV016	103	171	220	96	152	110	10	161	159	41	199	232	A	3
621	LBV	>2.8 km	LBV017	103	161	220	96	152	114	10	161	159	41	199	232	E	3
622	LBV	>2.8 km	LBV018	108	167	220	96	144	119	19	195	154	44	199	236	E	4
628	LBV	>2.8 km	LBV024	108	166	220	96	144	119	19	195	154	44	199	236	E	1
629	LBV	>2.8 km	LBV025	78	172	240	106	152	115	10	161	159	40	198	236	E	7
630	LBV	>2.8 km	LBV026	101	172	240	106	152	115	19	195	154	6	183	240	E	7
631	LBV	>2.8 km	LBV027	78	172	220	96	152	121	5	161	152	1	174	234	A	8
632	LBV	>2.8 km	LBV028	78	174	220	112	152	108	17	195	152	44	199	236	A	9
633	LBV	>2.8 km	LBV029	78	189	238	108	152	123	5	161	152	44	199	236	A	10
635	LBV	>2.8 km	LBV031	101	172	240	106	152	114	19	195	154	6	183	240	E	7
636	LBV	>2.8 km	LBV032	108	189	238	108	144	119	27	198	152	15	187	234	A	11
637	LBV	>2.8 km	LBV033	110	177	220	108	152	115	31	198	159	35	197	234	E	12
638	LBV	>2.8 km	LBV034	78	189	222	96	152	123	17	195	152	15	187	234	A	10
639	LBV	>2.8 km	LBV035	78	173	226	102	152	114	27	198	152	43	199	234	A	13
641	LBV	>2.8 km	LBV037	78	187	220	96	152	119	17	195	152	44	199	236	E	1
643	LBV	>2.8 km	LBV039	78	189	220	108	144	110	17	195	152	44	199	236	E	2
644	LBV	>2.8 km	LBV040	72	161	220	108	152	144	29	198	154	15	187	234	E	14
650	LBV	>2.8 km	LBV046	78	189	220	108	144	110	17	195	152	44	199	236	E	2
651	LBV	>2.8 km	LBV047	80	167	220	96	150	121	5	161	152	23	191	232	E	15
653	LBV	>2.8 km	LBV049	78	187	220	96	144	110	17	195	152	44	199	236	E	1
655	LBV	>2.8 km	LBV051	108	155	240	95	144	114	5	161	152	39	198	234	A	16
656	LBV	>2.8 km	LBV052	101	157	228	96	152	114	10	161	159	41	199	232	A	17
657	LBV	>2.8 km	LBV053	108	189	220	120	140	109	27	198	152	15	187	234	E	11
659	LBV	>2.8 km	LBV055	78	172	220	96	152	119	5	161	152	6	183	240	A	8
662	LBV	>2.8 km	LBV058	101	172	240	106	144	114	19	195	154	6	183	240	E	7
664	LBV	>2.8 km	LBV060	110	157	240	100	152	114	10	161	159	48	201	232	E	17
666	LBV	>2.8 km	LBV062	101	172	220	100	144	115	7	161	154	44	199	236	E	18
668	LBV	>2.8 km	LBV064	108	174	220	96	152	112	17	195	152	33	197	232	A	9
669	LBV	>2.8 km	LBV065	105	173	220	126	147	123	5	161	152	20	189	240	E	19
670	LBV	>2.8 km	LBV066	78	167	220	96	152	110	17	195	152	44	199	236	E	2
672	LBV	>2.8 km	LBV068	78	151	228	96	150	114	5	161	152	8	185	234	A	20
674	LBV	>2.8 km	LBV070	78	189	220	96	152	119	17	195	152	41	199	232	E	2
675	LBV	>2.8 km	LBV071	108	189	220	96	144	119	19	195	154	41	199	232	E	4
676	LBV	>2.8 km	LBV072	78	167	220	96	152	110	17	195	152	44	199	236	E	2
677	LBV	>2.8 km	LBV073	108	166	220	108	152	110	19	195	154	41	199	232	E	1
678	LBV	>2.8 km	LBV074	78	167	220	108	144	110	17	195	152	44	199	236	E	2
679	LBV	>2.8 km	LBV075	108	187	220	96	144	110	19	195	154	44	199	236	E	1
680	LBV	>2.8 km	LBV076	78	167	218	102	144	114	17	195	152	6	183	240	A	21
681	LBV	>2.8 km	LBV077	108	167	220	108	152	119	19	195	154	41	199	232	E	4
682	LBV	>2.8 km	LBV078	78	189	220	96	152	119	17	195	152	44	199	236	E	2
683	LBV	>2.8 km	LBV079	78	161	228	96	152	110	17	195	152	21	190	234	A	22
684	LBV	>2.8 km	LBV080	108	189	220	108	144	119	19	195	154	41	199	232	E	4
686	LBV	>2.8 km	LBV082	72	167	226	112	142	114	19	195	154	41	199	232	A	23
687	LBV	>2.8 km	LBV083	110	172	220	108	144	114	21	195	159	29	193	236	A	24
689	LBV	>2.8 km	LBV085	105	184	228	118	144	112	17	195	152	35	197	234	A	25
693	LBV	>2.8 km	LBV089	78	165	228	112	144	114	5	161	152	24	191	234	E	26
694	LBV	>2.8 km	LBV090	108	155	220	126	152	114	5	161	152	15	187	234	A	16
696	LBV	>2.8 km	LBV092	101	171	226	100	150	114	31	198	159	41	199	232	A	23
697	LBV	>2.8 km	LBV093	101	172	240	100	154	119	10	161	159	48	201	232	A	17
698	LBV	>2.8 km	LBV094	78	176	228	118	152	112	17	195	152	6	183	240	A	25
703	LBV	>2.8 km	LBV099	96	144	220	96	152	110	18	195	153	41	199	232	E	27
704	LBV	>2.8 km	LBV100	96	144	228	106	152	110	7	161	154	56	205	232	E	28
705	LBV	>2.8 km	LBV101	96	144	220	96	144	119	18	195	153	41	199	232	E	27
706	LBV	>2.8 km	LBV102	103	144	220	96	152	114	17	195	152	24	191	234	A	29
707	LBV	>2.8 km	LBV103	96	142	220	96	144	110	18	195	153	44	199	236	E	30
708	LBV	>2.8 km	LBV104	96	142	220	108	144	119	18	195	153	44	199	236	E	30
709	LBV	>2.8 km	LBV105	96	144	220	96	152	110	18	195	153	41	199	232	E	27
712	LBV	>2.8 km	LBV108	96	**	220	118	144	114	20	195	155	41	199	232	E	31
713	LBV	>2.8 km	LBV109	96	142	220	100	152	115	14	195	149	44	199	236	E	32
714	LBV	>2.8 km	LBV110	96	144	220	96	152	110	18	195	153	41	199	232	E	27
715	LBV	>2.8 km	LBV111	103	**	220	96	152	110	25	198	150	5	181	240	E	33
717	LBV	>2.8 km	LBV113	103	144	230	114	154	104	18	195	153	30	193	238	E	34
718	LBV	>2.8 km	LBV114	96	142	220	96	144	119	18	195	153	44	199	236	E	30
719	LBV	>2.8 km	LBV115	96	144	220	96	152	119	18	195	153	41	199	232	E	27
720	LBV	>2.8 km	LBV116	96	144	220	108	152	119	18	195	153	41	199	232	E	27
721	LBV	>2.8 km	LBV117	96	142	220	96	144	119	18	195	153	44	199	236	E	30
722	LBV	>2.8 km	LBV118	105	148	220	114	154	115	27	198	152	15	187	234	A	35
723	LBV	>2.8 km	LBV119	96	142	220	96	144	110	18	195	153	44	199	236	E	30
725	LBV	>2.8 km	LBV121	96	142	220	96	152	110	18	195	153	44	199	236	E	30
726	LBV	>2.8 km	LBV122	96	142	220	112	152	154	16	195	151	44	199	236	A	36
727	LBV	>2.8 km	LBV123	96	144	220	108	152	110	18	195	153	41	199	232	E	27
728	LBV	>2.8 km	LBV124	96	142	220	96	152	110	18	195	153	44	199	236	E	30
729	LBV	>2.8 km	LBV125	96	**	226	114	144	112	7	161	154	41	199	232	A	37
730	LBV	>2.8 km	LBV126	96	142	220	96	144	110	35	223	153	44	199	236	E	38
731	LBV	>2.8 km	LBV127	**	144	228	102	152	114	7	161	154	6	183	240	A	21
732	LBV	>2.8 km	LBV128	96	144	228	96	152	114	**	161	**	24	191	234	A	29
733	LBV	>2.8 km	LBV129	96	**	226	108	152	172	20	195	155	23	191	232	E	39
734	LBV	>2.8 km	LBV130	96	142	220	108	152	110	18	195	153	44	199	236	E	30
735	LBV	>2.8 km	LBV131	96	144	220	108	152	119	18	195	153	41	199	232	E	27
737	LBV	>2.8 km	LBV133	96	144	220	108	144	119	18	195	153	41	199	232	E	27
738	LBV	>2.8 km	LBV134	96	142	220	96	144	119	18	195	153	44	199	236	E	30
739	LBV	>2.8 km	LBV135	105	**	238	96	144	110	27	198	152	33	197	232	A	5
740	LBV	>2.8 km	LBV136	96	144	220	96	152	119	18	195	153	41	199	232	E	27
742	LBV	>2.8 km	LBV138	96	144	220	96	**	110	18	195	153	41	199	232	E	27
743	LBV	>2.8 km	LBV139	96	144	220	108	152	119	18	195	153	41	199	232	E	27
744	LBV	>2.8 km	LBV140	96	142	220	96	144	110	18	195	153	44	199	236	E	30
745	LBV	>2.8 km	LBV141	96	144	220	112	152	108	16	195	151	41	199	232	A	36
746	LBV	>2.8 km	LBV142	96	142	220	96	144	**	18	195	153	44	199	236	E	30
748	LBV	>2.8 km	LBV144	105	**	238	118	144	112	18	195	153	6	183	240	A	25
749	LBV	>2.8 km	LBV145	96	144	220	96	152	119	18	195	153	41	199	232	E	27
750	LBV	>2.8 km	LBV146	96	142	220	106	152	115	14	195	149	44	199	236	E	32
751	LBV	>2.8 km	LBV147	110	144	220	108	152	114	15	195	150	41	199	232	E	40
752	LBV	>2.8 km	LBV148	96	144	224	100	152	115	25	198	150	41	199	232	A	41
753	LBV	>2.8 km	LBV149	96	142	220	96	152	110	18	195	153	44	199	236	E	30
754	LBV	>2.8 km	LBV150	110	144	220	126	152	114	19	195	154	41	199	232	E	40
755	LBV	>2.8 km	LBV151	96	144	230	114	142	**	25	198	150	41	199	232	A	34
756	LBV	>2.8 km	LBV152	96	144	220	108	152	119	18	195	153	41	199	232	E	27
757	LBV	>2.8 km	LBV153	96	142	220	96	152	110	18	195	153	44	199	236	E	30
758	LBV	>2.8 km	LBV154	96	142	220	108	144	119	18	195	153	44	199	236	E	30
759	LBV	>2.8 km	LBV155	96	144	228	100	144	110	5	161	152	41	199	232	E	41
760	LBV	>2.8 km	LBV156	96	142	220	96	144	110	18	195	153	44	199	236	E	30
761	LBV	>2.8 km	LBV157	101	148	238	108	144	119	**	161	**	15	187	234	A	11
763	LBV	>2.8 km	LBV159	103	144	230	96	152	112	20	195	155	41	199	232	A	42
764	LBV	>2.8 km	LBV160	96	**	228	104	150	114	28	198	153	43	199	234	A	20
765	LBV	>2.8 km	LBV161	96	142	220	108	144	119	18	195	153	44	199	236	E	30
766	LBV	>2.8 km	LBV162	96	144	220	108	144	119	18	195	153	41	199	232	E	27
768	LBV	>2.8 km	LBV164	96	142	220	96	152	110	18	195	153	44	199	236	E	30
769	LBV	>2.8 km	LBV165	96	142	220	108	152	119	18	195	153	44	199	236	E	30
770	LBV	>2.8 km	LBV166	96	142	220	100	144	114	5	161	152	44	199	236	E	32
771	LBV	>2.8 km	LBV167	96	144	220	108	152	119	18	195	153	41	199	232	E	27
772	LBV	>2.8 km	LBV168	96	**	220	96	144	119	18	195	153	41	199	232	E	27
773	LBV	>2.8 km	LBV169	96	142	220	108	152	119	18	195	153	44	199	236	E	30
774	LBV	>2.8 km	LBV170	96	144	220	108	144	119	18	195	153	41	199	232	E	27
775	LBV	>2.8 km	LBV171	96	148	230	120	141	114	7	161	154	56	205	232	A	28
776	LBV	>2.8 km	LBV172	96	144	220	96	152	110	18	195	153	41	199	232	E	27
777	LBV	>2.8 km	LBV173	103	144	224	96	144	123	**	**	152	15	187	234	E	43
778	LBV	>2.8 km	LBV174	96	142	220	96	152	110	18	195	153	44	199	236	E	30
779	LBV	>2.8 km	LBV175	96	144	220	108	144	119	18	195	153	41	199	232	E	27
780	LBV	>2.8 km	LBV176	96	144	220	108	152	119	18	195	153	41	199	232	E	27
781	LBV	>2.8 km	LBV177	103	144	220	126	144	114	5	161	152	43	199	234	A	19
782	LBV	>2.8 km	LBV178	96	144	220	96	144	110	18	195	153	41	199	232	E	27
783	LBV	>2.8 km	LBV179	103	148	220	114	150	123	28	198	153	15	187	234	E	35
798	LBV	>2.8 km	LBV194	78	163	228	96	150	123	28	198	153	43	199	234	E	20
800	LBV	>2.8 km	LBV196	108	167	220	96	152	119	18	195	153	44	199	236	E	4
801	LBV	>2.8 km	LBV197	78	189	220	96	144	110	18	195	153	41	199	232	E	2
803	LBV	>2.8 km	LBV199	108	181	228	**	152	112	20	195	155	41	199	232	A	42
804	LBV	>2.8 km	LBV200	78	165	220	108	144	121	19	195	154	41	199	232	E	26
805	LBV	>2.8 km	LBV201	78	174	220	100	144	115	5	161	152	44	199	236	E	32
806	LBV	>2.8 km	LBV202	80	171	220	114	144	117	7	161	154	50	201	234	E	37
814	MK	>2.8 km	MK008	105	153	240	102	152	117	24	198	149	22	191	230	E	1
818	MK	>2.8 km	MK012	101	161	222	106	151	121	18	195	153	56	205	232	E	2
821	MK	>2.8 km	MK015	72	155	240	108	155	154	7	161	154	15	187	234	E	3
822	MK	>2.8 km	MK016	108	175	220	102	152	114	18	195	153	41	199	232	E	4
826	MK	>2.8 km	MK020	78	169	220	96	144	121	18	195	153	28	193	234	E	5
827	MK	>2.8 km	MK021	76	167	224	108	144	104	16	195	151	44	199	236	E	6
833	MK	>2.8 km	MK027	101	169	240	**	154	154	16	195	151	15	187	234	A	7
835	MK	>2.8 km	MK029	78	169	224	102	152	114	18	195	153	22	191	230	E	8
837	MK	>2.8 km	MK031	101	171	240	108	152	104	14	195	149	41	199	232	E	9
840	MK	>2.8 km	MK034	78	176	228	96	152	114	19	195	154	41	199	232	A	10
842	MK	>2.8 km	MK036	78	169	240	102	152	114	24	198	149	22	191	230	E	8
843	MK	>2.8 km	MK037	76	172	226	108	150	114	16	195	151	1	174	234	E	6
844	MK	>2.8 km	MK038	78	169	220	110	144	121	1	161	147	35	197	234	E	5
845	MK	>2.8 km	MK039	101	169	240	112	152	154	7	161	154	15	187	234	A	7
846	MK	>2.8 km	MK040	74	165	220	112	141	119	18	195	153	33	197	232	E	11
849	MK	>2.8 km	MK043	80	172	228	120	152	110	7	161	154	36	197	236	E	12
852	MK	>2.8 km	MK046	78	173	230	106	144	162	6	161	153	23	191	232	E	13
853	MK	>2.8 km	MK047	108	169	240	100	152	114	24	198	149	41	199	232	E	8
854	MK	>2.8 km	MK048	108	169	224	102	152	114	6	161	153	10	185	244	E	1
855	MK	>2.8 km	MK049	108	169	224	102	152	114	18	195	153	22	191	230	E	8
858	MK	>2.8 km	MK052	80	145	240	120	152	110	16	195	151	15	187	234	E	12
859	MK	>2.8 km	MK053	78	189	230	106	144	162	18	195	153	23	191	232	E	13
860	MK	>2.8 km	MK054	78	161	220	96	152	114	4	161	151	28	193	234	E	14
862	MK	>2.8 km	MK056	78	161	242	96	152	110	29	198	154	33	197	232	A	15
863	MK	>2.8 km	MK057	80	176	230	96	152	136	19	195	154	33	197	232	A	10
864	MK	>2.8 km	MK058	78	182	220	108	152	119	25	198	150	28	193	234	E	16
866	MK	>2.8 km	MK060	101	176	220	110	142	109	18	195	153	35	197	234	E	5
867	MK	>2.8 km	MK061	108	172	226	110	144	109	18	195	153	2	174	236	E	17
868	MK	>2.8 km	MK062	76	145	220	96	155	110	16	195	151	1	174	234	E	18
870	MK	>2.8 km	MK064	76	145	228	120	152	110	7	161	154	25	191	236	E	19
871	MK	>2.8 km	MK065	78	173	230	110	152	162	18	195	153	44	199	236	E	13
872	MK	>2.8 km	MK066	78	161	224	96	152	136	16	195	151	3	174	238	A	14
874	MK	>2.8 km	MK068	108	172	220	106	152	115	26	198	151	26	193	232	E	20
875	MK	>2.8 km	MK069	101	169	220	96	144	109	1	161	147	15	187	234	E	21
877	MK	>2.8 km	MK071	108	145	240	108	154	107	24	198	149	13	187	232	A	22
879	MK	>2.8 km	MK073	72	167	226	96	150	104	16	195	151	1	174	234	E	6
881	MK	>2.8 km	MK075	78	161	228	120	152	136	16	195	151	9	185	238	A	15
884	MK	>2.8 km	MK078	72	167	224	108	144	114	16	195	151	1	174	234	E	6
887	MK	>2.8 km	MK081	101	169	220	**	154	154	7	161	154	15	187	234	A	7
888	MK	>2.8 km	MK082	78	161	242	120	152	136	29	198	154	33	197	232	E	15
889	MK	>2.8 km	MK083	101	169	240	**	152	154	16	195	151	15	187	234	E	7
899	MK	>2.8 km	MK093	101	169	240	**	152	112	7	161	154	1	174	234	E	7
902	MK	>2.8 km	MK096	101	169	240	107	152	**	16	195	151	15	187	234	E	7
905	MK	>2.8 km	MK099	101	169	220	110	144	121	18	195	153	35	197	234	E	5
908	MK	>2.8 km	MK102	108	172	224	96	144	123	18	195	153	**	**	234	E	17
910	MK	>2.8 km	MK104	101	169	240	112	154	**	16	195	151	15	187	234	A	7
911	MK	>2.8 km	MK105	76	172	228	96	152	110	16	195	151	36	197	236	E	12
912	MK	>2.8 km	MK106	78	163	228	108	150	112	25	198	150	35	197	234	E	23
913	MK	>2.8 km	MK107	78	161	228	96	152	110	16	195	151	33	197	232	A	15
914	MK	>2.8 km	MK108	78	189	230	110	144	109	18	195	153	23	191	232	E	13
915	MK	>2.8 km	MK109	101	169	220	112	152	154	7	161	154	1	174	234	A	7
916	MK	>2.8 km	MK110	108	169	240	108	152	114	24	198	149	22	191	230	E	1
917	MK	>2.8 km	MK111	101	171	240	112	154	154	7	161	154	15	187	234	A	7
918	MK	>2.8 km	MK112	108	171	220	92	152	110	24	198	149	15	187	234	E	24
920	MK	>2.8 km	MK114	78	165	230	96	155	114	**	161	**	23	191	232	A	25
921	MK	>2.8 km	MK115	78	163	242	96	152	136	16	195	151	33	197	232	A	15
922	MK	>2.8 km	MK116	76	145	228	120	151	110	16	195	151	36	197	236	E	19
923	MK	>2.8 km	MK117	76	172	228	96	155	110	16	195	151	36	197	236	E	12
924	MK	>2.8 km	MK118	108	176	220	124	152	121	19	195	154	41	199	232	E	26
925	MK	>2.8 km	MK119	108	171	240	112	152	112	7	161	154	**	187	**	A	7
926	MK	>2.8 km	MK120	76	172	240	120	155	110	16	195	151	15	187	234	E	12
927	MK	>2.8 km	MK121	78	169	220	96	144	109	18	195	153	35	197	234	E	5
928	MK	>2.8 km	MK122	78	161	230	96	152	136	19	195	154	41	199	232	A	10
929	MK	>2.8 km	MK123	78	189	220	96	152	110	6	161	153	15	187	234	A	27
930	MK	>2.8 km	MK124	74	167	228	96	150	110	**	161	**	8	185	234	A	28
931	MK	>2.8 km	MK125	74	167	228	96	150	110	16	195	151	13	187	232	A	28
932	MK	>2.8 km	MK126	78	163	228	96	152	110	16	195	151	9	185	238	A	15
933	MK	>2.8 km	MK127	78	173	220	108	142	119	27	198	152	28	193	234	E	29
934	MK	>2.8 km	MK128	78	161	230	96	150	114	24	198	149	23	191	232	A	25
935	MK	>2.8 km	MK129	72	172	224	108	144	114	16	195	151	1	174	234	E	6
938	MK	>2.8 km	MK132	108	145	224	106	152	119	24	198	149	**	**	232	A	20
939	MK	>2.8 km	MK133	80	167	228	108	152	119	4	161	151	**	**	236	E	30
940	MK	>2.8 km	MK134	108	169	220	112	151	154	16	195	151	15	187	234	A	31
942	MK	>2.8 km	MK136	108	171	240	107	152	154	16	195	151	15	187	234	A	7
944	MK	>2.8 km	MK138	78	169	220	112	152	110	29	198	154	15	187	234	A	27
945	MK	>2.8 km	MK139	108	171	220	107	154	154	16	195	151	1	174	234	A	7
946	MK	>2.8 km	MK140	74	165	220	112	141	123	18	195	153	33	197	232	E	11
947	MK	>2.8 km	MK141	108	173	230	106	144	109	6	161	153	**	**	236	E	13
948	MK	>2.8 km	MK142	78	169	240	102	152	114	18	195	153	41	199	232	E	8
949	MK	>2.8 km	MK143	101	171	220	112	154	112	7	161	154	1	174	234	A	7
950	MK	>2.8 km	MK144	108	171	240	112	152	112	16	195	151	1	174	234	A	7
951	MK	>2.8 km	MK145	80	180	240	96	152	114	18	195	153	48	201	232	E	32
952	MK	>2.8 km	MK146	108	169	220	112	154	154	16	195	151	15	187	234	A	7
953	MK	>2.8 km	MK147	108	169	224	100	152	117	18	195	153	41	199	232	E	8
954	MK	>2.8 km	MK148	76	167	224	108	150	104	19	195	154	44	199	236	E	6
955	MK	>2.8 km	MK149	78	189	220	96	152	110	6	161	153	22	191	230	A	27
956	MK	>2.8 km	MK150	108	171	220	112	154	112	16	195	151	1	174	234	A	7
957	MK	>2.8 km	MK151	99	182	220	108	152	119	25	198	150	28	193	234	E	16
958	MK	>2.8 km	MK152	78	161	228	120	152	114	29	198	154	33	197	232	A	10
960	MK	>2.8 km	MK154	78	180	226	96	144	119	28	198	153	15	187	234	E	33
961	MK	>2.8 km	MK155	78	**	220	106	144	111	7	161	154	41	199	232	E	34
962	MK	>2.8 km	MK156	86	179	240	108	152	114	18	195	153	41	199	232	E	4
963	MK	>2.8 km	MK157	78	169	224	100	152	117	24	198	149	41	199	232	E	8
965	MK	>2.8 km	MK159	108	169	220	112	152	154	16	195	151	1	174	234	A	7
966	MK	>2.8 km	MK160	108	163	220	96	152	112	24	198	149	50	201	234	E	35
967	MK	>2.8 km	MK161	80	176	228	120	152	114	19	195	154	41	199	232	A	10
968	MK	>2.8 km	MK162	78	176	220	96	142	109	18	195	153	35	197	234	E	5
969	MK	>2.8 km	MK163	78	186	220	107	152	112	20	195	155	**	185	**	E	36
970	MK	>2.8 km	MK164	108	169	240	112	154	154	16	195	151	15	187	234	A	7
971	MK	>2.8 km	MK165	101	165	224	96	150	111	**	161	**	23	191	232	A	25
972	MK	>2.8 km	MK166	101	169	240	107	154	112	16	195	151	15	187	234	A	7
973	MK	>2.8 km	MK167	78	169	240	100	152	117	18	195	153	22	191	230	E	8
975	MK	>2.8 km	MK169	99	182	220	120	152	119	27	198	152	28	193	234	E	16
976	MK	>2.8 km	MK170	108	172	222	110	144	162	6	161	153	44	199	236	E	37
977	MK	>2.8 km	MK171	74	165	220	96	152	104	18	195	153	12	187	230	E	38
978	MK	>2.8 km	MK172	86	169	220	110	152	104	24	198	149	15	187	234	E	24
979	MK	>2.8 km	MK173	101	169	240	112	152	112	7	161	154	1	174	234	A	7
980	MK	>2.8 km	MK174	108	163	236	108	154	119	24	198	149	13	187	232	A	22
981	MK	>2.8 km	MK175	78	171	234	110	144	119	20	195	155	44	199	236	A	37
982	MK	>2.8 km	MK176	72	167	224	108	144	154	7	161	154	15	187	234	E	3
983	MK	>2.8 km	MK177	101	171	240	108	142	104	6	161	153	41	199	232	E	9
984	MK	>2.8 km	MK178	78	161	224	96	155	114	24	198	149	23	191	232	A	25
985	MK	>2.8 km	MK179	108	169	240	112	152	112	16	195	151	1	174	234	A	7
988	MK	>2.8 km	MK182	78	161	230	96	152	136	29	198	154	41	199	232	A	10
989	MK	>2.8 km	MK183	74	165	240	96	**	104	14	195	149	41	199	232	E	9
990	MK	>2.8 km	MK184	78	163	242	120	152	110	16	195	151	9	185	238	A	15
993	MK	>2.8 km	MK187	78	163	220	110	150	140	27	198	152	50	201	234	E	35
994	MK	>2.8 km	MK188	78	172	228	96	144	119	18	195	153	15	187	234	E	33
995	MK	>2.8 km	MK189	78	182	220	108	152	119	25	198	150	28	193	234	E	16
996	MK	>2.8 km	MK190	97	189	224	112	144	103	**	**	154	9	185	238	E	39
997	MK	>2.8 km	MK191	78	165	220	108	150	103	24	198	149	43	199	234	E	40
998	MK	>2.8 km	MK192	108	172	**	108	152	174	24	198	149	41	199	232	E	41
999	MK	>2.8 km	MK193	80	169	228	108	152	144	28	198	153	35	197	234	E	30
1000	MK	>2.8 km	MK194	78	169	220	96	144	121	1	161	147	28	193	234	E	5
1001	MK	>2.8 km	MK195	78	163	242	120	152	136	29	198	154	33	197	232	A	15
1002	MK	>2.8 km	MK196	78	169	228	112	144	110	6	161	153	22	191	230	A	27
1003	MK	>2.8 km	MK197	99	172	220	120	152	119	27	198	152	53	203	232	E	16
1004	MK	>2.8 km	MK198	101	169	220	110	144	109	18	195	153	35	197	234	E	5
1005	MK	>2.8 km	MK199	78	155	220	96	152	111	19	195	154	33	197	232	E	34
1006	MK	>2.8 km	MK200	78	165	230	108	155	114	24	198	149	23	191	232	A	25
1007	MK	>2.8 km	MK201	101	169	240	**	154	154	16	195	151	1	174	234	A	7
1008	MK	>2.8 km	MK202	101	169	240	112	152	154	16	195	151	4	174	322	A	31
1021	WD	>2.8 km	WD013	108	172	230	108	147	119	23	198	148	23	191	232	E	1
1022	WD	>2.8 km	WD014	108	173	234	126	152	121	25	198	150	41	199	232	E	2
1023	WD	>2.8 km	WD015	108	173	220	96	152	119	**	161	**	50	201	234	E	3
1024	WD	>2.8 km	WD016	72	173	**	118	147	119	23	198	148	23	191	232	E	4
1025	WD	>2.8 km	WD017	78	167	228	96	152	123	25	198	150	53	203	232	E	5
1026	WD	>2.8 km	WD018	**	182	240	108	152	108	7	161	154	15	187	234	A	6
1027	WD	>2.8 km	WD019	78	165	224	96	152	119	19	195	154	35	197	234	E	7
1028	WD	>2.8 km	WD020	72	173	**	118	152	119	23	198	148	23	191	232	E	8
1029	WD	>2.8 km	WD021	72	157	230	118	152	110	23	198	148	23	191	232	E	1
1030	WD	>2.8 km	WD022	108	157	230	118	152	110	5	161	152	23	191	232	E	1
1031	WD	>2.8 km	WD023	108	172	240	110	144	119	7	161	154	50	201	234	E	3
1033	WD	>2.8 km	WD025	72	163	220	96	150	114	18	195	153	41	199	232	E	9
1034	WD	>2.8 km	WD026	72	172	228	108	147	110	23	198	148	41	199	232	E	1
1035	WD	>2.8 km	WD027	105	167	220	108	144	119	25	198	150	55	205	234	E	10
1036	WD	>2.8 km	WD028	78	167	220	108	144	114	**	195	**	44	199	236	E	10
1037	WD	>2.8 km	WD029	78	189	220	100	152	114	18	195	153	36	197	236	E	11
1038	WD	>2.8 km	WD030	72	163	220	106	155	109	18	195	153	41	199	232	E	9
1039	WD	>2.8 km	WD031	74	182	226	108	152	115	7	161	154	15	187	234	A	6
1040	WD	>2.8 km	WD032	78	176	220	96	150	104	30	198	155	33	197	232	E	12
1041	WD	>2.8 km	WD033	78	155	**	96	152	104	4	161	151	33	197	232	E	12
1042	WD	>2.8 km	WD034	78	167	226	108	141	123	34	223	151	43	199	234	E	13
1043	WD	>2.8 km	WD035	101	161	**	108	138	123	7	161	154	48	201	232	E	14
1044	WD	>2.8 km	WD036	108	180	220	96	144	107	25	198	150	41	199	232	E	15
1045	WD	>2.8 km	WD037	78	148	220	96	152	144	23	198	148	36	197	236	E	16
1046	WD	>2.8 km	WD038	80	177	220	114	152	114	18	195	153	36	197	236	E	11
1047	WD	>2.8 km	WD039	78	155	220	96	150	104	4	161	151	15	187	234	E	12
1049	WD	>2.8 km	WD041	108	157	230	118	147	110	23	198	148	41	199	232	E	1
1053	WD	>2.8 km	WD045	72	157	**	108	147	119	23	198	148	23	191	232	E	1
1054	WD	>2.8 km	WD046	108	173	**	108	147	119	5	161	152	23	191	232	E	4
1055	WD	>2.8 km	WD047	78	189	226	96	152	136	4	161	151	33	197	232	A	17
1056	WD	>2.8 km	WD048	78	165	220	100	144	121	28	198	153	48	201	232	E	18
1057	WD	>2.8 km	WD049	78	167	226	106	152	119	7	161	154	33	197	232	A	17
1058	WD	>2.8 km	WD050	78	155	220	96	150	121	30	198	155	15	187	234	E	12
1059	WD	>2.8 km	WD051	108	157	230	108	152	119	5	161	152	23	191	232	E	1
1060	WD	>2.8 km	WD052	72	173	230	118	148	110	23	198	148	41	199	232	E	4
1061	WD	>2.8 km	WD053	108	181	240	**	152	112	20	195	155	41	199	232	A	19
1063	WD	>2.8 km	WD055	78	182	240	108	152	115	4	161	151	15	187	234	A	6
1064	WD	>2.8 km	WD056	78	177	224	112	152	162	7	161	154	15	187	234	E	20
1065	WD	>2.8 km	WD057	78	182	**	108	152	115	7	161	154	15	187	234	A	6
1066	WD	>2.8 km	WD058	78	155	220	96	150	121	30	198	155	15	187	234	E	12
1067	WD	>2.8 km	WD059	78	173	224	96	150	105	28	198	153	15	187	234	A	21
1068	WD	>2.8 km	WD060	78	171	226	96	152	146	4	161	151	41	199	232	E	22
1070	WD	>2.8 km	WD062	72	157	**	108	147	119	23	198	148	23	191	232	E	1
1071	WD	>2.8 km	WD063	72	161	228	108	147	123	24	198	149	33	197	232	E	23
1072	WD	>2.8 km	WD064	78	176	220	96	150	121	30	198	155	15	187	234	E	12
1073	WD	>2.8 km	WD065	78	176	220	108	152	114	4	161	151	35	197	234	E	24
1074	WD	>2.8 km	WD066	74	161	240	108	152	108	4	161	151	15	187	234	A	6
1075	WD	>2.8 km	WD067	78	165	220	96	152	114	27	198	152	41	199	232	E	25
1076	WD	>2.8 km	WD068	108	177	224	96	152	105	6	161	153	15	187	234	A	21
1077	WD	>2.8 km	WD069	78	175	220	108	152	112	24	198	149	43	199	234	E	26
1078	WD	>2.8 km	WD070	80	181	**	102	140	114	24	198	149	6	183	240	A	27
1079	WD	>2.8 km	WD071	108	167	228	96	152	123	25	198	150	53	203	232	E	5
1080	WD	>2.8 km	WD072	108	172	222	110	152	109	18	195	153	23	191	232	E	28
1082	WD	>2.8 km	WD074	74	182	226	108	152	108	7	161	154	15	187	234	A	6
1085	WD	>2.8 km	WD077	72	157	230	118	147	119	23	198	148	41	199	232	E	1
1086	WD	>2.8 km	WD078	72	173	228	108	147	123	24	198	149	41	199	232	E	23
1087	WD	>2.8 km	WD079	72	177	222	108	154	115	3	161	150	43	199	234	A	29
1089	WD	>2.8 km	WD081	78	167	230	106	152	119	7	161	154	33	197	232	A	17
1090	WD	>2.8 km	WD082	97	189	222	120	152	123	18	195	153	43	199	234	A	30
1091	WD	>2.8 km	WD083	78	177	224	96	152	123	6	161	153	15	187	234	A	21
1094	WD	>2.8 km	WD086	108	157	**	108	147	110	5	161	152	41	199	232	E	1
1095	WD	>2.8 km	WD087	108	174	230	96	144	121	26	198	151	41	199	232	E	31
1096	WD	>2.8 km	WD088	72	161	228	108	152	108	4	161	151	23	191	232	E	32
1097	WD	>2.8 km	WD089	78	182	226	108	152	108	7	161	154	50	201	234	A	6
1102	WD	>2.8 km	WD094	78	177	220	100	152	146	18	195	153	15	187	234	E	11
1103	WD	>2.8 km	WD095	78	172	220	110	152	**	7	161	154	41	199	232	E	3
1105	WD	>2.8 km	WD097	78	173	224	112	150	105	28	198	153	15	187	234	A	21
1106	WD	>2.8 km	WD098	108	189	230	106	152	136	4	161	151	41	199	232	A	17
1107	WD	>2.8 km	WD099	78	189	220	100	152	146	16	195	151	15	187	234	E	11
1108	WD	>2.8 km	WD100	76	172	220	102	150	123	4	161	151	22	191	230	E	33
1109	WD	>2.8 km	WD101	78	185	228	108	144	112	20	195	155	17	189	228	E	19
1111	WD	>2.8 km	WD103	72	161	228	96	152	108	4	161	151	15	187	234	E	32
1112	WD	>2.8 km	WD104	78	176	240	96	150	104	30	198	155	33	197	232	E	12
1113	WD	>2.8 km	WD105	78	176	220	114	152	114	18	195	153	15	187	234	E	24
1115	WD	>2.8 km	WD107	108	151	220	96	150	104	**	**	151	15	187	234	E	34
1116	WD	>2.8 km	WD108	108	172	230	108	152	110	23	198	148	23	191	232	E	1
1117	WD	>2.8 km	WD109	103	172	228	96	152	119	4	161	151	15	187	234	E	35
1118	WD	>2.8 km	WD110	103	155	220	96	152	109	27	198	152	20	189	240	E	36
1119	WD	>2.8 km	WD111	78	165	220	100	152	103	6	161	153	43	199	234	E	25
1120	WD	>2.8 km	WD112	78	171	230	120	150	110	7	161	154	15	187	234	E	37
1123	WD	>2.8 km	WD115	72	161	228	96	152	108	4	161	151	15	187	234	E	32
1124	WD	>2.8 km	WD116	77	173	228	96	144	114	7	161	154	44	199	236	E	38
1127	WD	>2.8 km	WD119	72	157	230	108	152	110	23	198	148	41	199	232	E	1
1128	WD	>2.8 km	WD120	72	157	230	108	147	110	5	161	152	41	199	232	E	1
1129	WD	>2.8 km	WD121	78	158	220	96	152	114	6	161	153	41	199	232	E	25
1131	WD	>2.8 km	WD123	78	172	230	110	152	109	18	195	153	23	191	232	E	28
1132	WD	>2.8 km	WD124	72	172	**	108	152	119	23	198	148	23	191	232	E	1
1133	WD	>2.8 km	WD125	74	182	226	108	152	115	4	161	151	15	187	234	A	6
1134	WD	>2.8 km	WD126	108	181	**	102	140	114	24	198	149	41	199	232	A	27
1136	WD	>2.8 km	WD128	78	161	240	108	152	115	4	161	151	15	187	234	E	6
1138	WD	>2.8 km	WD130	108	169	228	108	144	120	25	198	150	41	199	232	E	15
1139	WD	>2.8 km	WD131	78	161	226	108	152	115	7	161	154	15	187	234	A	6
1147	WD	>2.8 km	WD139	78	169	226	102	144	110	25	198	150	1	174	234	A	39
1148	WD	>2.8 km	WD140	78	169	226	**	144	110	25	198	150	1	174	234	A	39
1149	WD	>2.8 km	WD141	74	160	226	108	152	115	7	161	154	15	187	234	A	40
1150	WD	>2.8 km	WD142	108	157	**	118	152	119	23	198	148	23	191	232	E	1
1152	WD	>2.8 km	WD144	103	160	228	108	152	119	4	161	151	15	187	234	E	35
1153	WD	>2.8 km	WD145	78	177	220	114	152	146	16	195	151	15	187	234	E	11
1154	WD	>2.8 km	WD146	108	155	**	96	152	119	27	198	152	10	185	244	A	26
1155	WD	>2.8 km	WD147	72	157	230	108	148	110	23	198	148	23	191	232	E	4
1156	WD	>2.8 km	WD148	72	172	230	118	147	119	23	198	148	**	**	232	E	1
1159	WD	>2.8 km	WD151	78	177	224	112	152	123	28	198	153	15	187	234	A	21
1160	WD	>2.8 km	WD152	108	189	226	106	152	119	7	161	154	**	**	232	A	17
1161	WD	>2.8 km	WD153	72	157	**	108	152	110	23	198	148	23	191	232	E	1
1162	WD	>2.8 km	WD154	78	187	226	106	152	119	4	161	151	41	199	232	A	22
1164	WD	>2.8 km	WD156	72	173	222	114	144	115	**	161	**	43	199	234	A	29
1166	WD	>2.8 km	WD158	80	177	228	114	152	146	18	195	153	15	187	234	E	11
1167	WD	>2.8 km	WD159	78	169	240	**	144	110	7	161	154	43	199	234	A	39
1168	WD	>2.8 km	WD160	78	167	228	108	152	121	25	198	150	**	**	232	E	5
1170	WD	>2.8 km	WD162	72	157	230	108	147	119	5	161	152	**	**	232	E	1
1172	WD	>2.8 km	WD164	108	167	230	96	152	136	4	161	151	41	199	232	A	17
1173	WD	>2.8 km	WD165	78	165	224	112	152	119	18	195	153	48	201	232	E	7
1174	WD	>2.8 km	WD166	72	172	230	108	152	119	5	161	152	41	199	232	E	1
1175	WD	>2.8 km	WD167	74	181	**	108	152	108	7	161	154	15	187	234	A	40
1176	WD	>2.8 km	WD168	78	166	226	120	152	123	18	195	153	**	**	234	A	13
1177	WD	>2.8 km	WD169	72	172	**	118	152	110	23	198	148	33	197	232	E	8
1178	WD	>2.8 km	WD170	72	172	**	108	147	110	23	198	148	23	191	232	E	1
1181	WD	>2.8 km	WD173	78	155	240	96	150	121	30	198	155	15	187	234	E	12
1182	WD	>2.8 km	WD174	108	176	220	96	142	109	25	198	150	41	199	232	A	41
1183	WD	>2.8 km	WD175	78	173	240	96	144	114	24	198	149	44	199	236	E	38
1184	WD	>2.8 km	WD176	72	172	230	108	147	119	23	198	148	37	198	232	E	42
1185	WD	>2.8 km	WD177	78	189	226	106	152	136	7	161	154	41	199	232	A	17
1186	WD	>2.8 km	WD178	108	172	**	118	147	119	23	198	148	41	199	232	E	1
1188	WD	>2.8 km	WD180	72	160	220	96	152	119	4	161	151	37	198	232	E	35
1189	WD	>2.8 km	WD181	74	169	216	100	150	121	6	161	153	43	199	234	E	43
1190	WD	>2.8 km	WD182	108	155	220	96	152	119	24	198	149	43	199	234	A	26
1191	WD	>2.8 km	WD183	97	189	222	120	152	123	25	198	150	43	199	234	A	30
1192	WD	>2.8 km	WD184	108	176	226	102	153	114	**	161	**	41	199	232	E	41
1193	WD	>2.8 km	WD185	108	157	230	118	148	119	23	198	148	23	191	232	E	4
1195	WD	>2.8 km	WD187	108	172	**	108	147	119	23	198	148	23	191	232	E	1
1197	WD	>2.8 km	WD189	78	160	226	108	152	115	4	161	151	15	187	234	A	40
1198	WD	>2.8 km	WD190	108	166	230	106	152	136	7	161	154	33	197	232	A	44
1199	WD	>2.8 km	WD191	78	175	240	96	150	121	30	198	155	33	197	232	E	45
1200	WD	>2.8 km	WD192	80	177	220	100	152	114	16	195	151	15	187	234	E	11
1201	WD	>2.8 km	WD193	78	145	220	96	152	109	**	161	**	20	189	240	E	36
1202	WD	>2.8 km	WD194	78	189	228	100	152	146	18	195	153	15	187	234	E	11
1203	WD	>2.8 km	WD195	78	167	226	120	152	123	18	195	153	15	187	234	A	13
1204	WD	>2.8 km	WD196	108	172	**	108	147	110	5	161	152	23	191	232	E	1
1205	WD	>2.8 km	WD197	78	189	226	96	152	136	7	161	154	41	199	232	A	17
1206	WD	>2.8 km	WD198	80	157	226	106	152	116	**	161	**	44	199	236	E	46
1207	WD	>2.8 km	WD199	78	189	226	106	152	136	7	161	154	41	199	232	A	17
1208	WD	>2.8 km	WD200	80	167	228	102	140	114	24	198	149	6	183	240	A	27
1209	WD	>2.8 km	WD201	108	169	240	**	152	115	17	195	152	23	191	232	E	47
1210	WD	>2.8 km	WD202	78	161	226	108	152	115	7	161	154	14	187	233	A	14
